# Supplementary material for: Linker region is required for efficient nuclear localization of polynucleotide kinase phosphatase
Source: PLoS One. 2020 Sep 24;15(9):e0239404. doi: 10.1371/journal.pone.0239404 (PMC7514006; doi:10.1371/journal.pone.0239404)
Supplement: S1 Table — (XLSX) [file pone.0239404.s002.xlsx]

## Sheet: Sheet1
	Name		DNA sequences
	PNKP	F	TACAAGTCCGGACTCAGATCTATGGGCGAGGTGGAGGCCCCGGGC
		R	CGGGCCCGCGGTACCGTCGACTCAGCCCTCGGAGAACTGGCAGTA
	Fibrillarin	F	ATTCTGCAGTCGACGGTACCATGAAGCCAGGATTCAGTCC
		R	TATCTAGATCCGGTGGATCCTCAGTTCTTCACCTTGGGGG
	D1	F	CGGACTCAGATCTATGACACCAGAATCCCAGC
		R	GCTGGGATTCTGGTGTCATAGATCTGAGTCCG
	D2	F	GGGAAGAGACCCGCGGCTGGGAGAACTT
		R	AAGTTCTCCCAGCCGCGGGTCTCTTCCC
	D3	F	GCGGAAGTCAAACCCCCTCCCAGCCTTTGATC
		R	GATCAAAGGCTGGGAGGGGGTTTGACTTCCGC
	D4	F	CAGCCGGCTTCGAGTGAGTCGACGGTAC
		R	GTACCGTCGACTCACTCGAAGCCGGCTG
	R35A	F	CCTGGTCCTGGGCGCGGGACCCCTGACC
		R	GGTCAGGGGTCCCGCGCCCAGGACCAGG
	del 137-142	F	ATGCTGAGCTGCCGTCAAACCCCGGCTG
		R	CAGCCGGGGTTTGACGGCAGCTCAGCAT
	K137A	F	AGATGCTGAGCTGCCGGCGAAGCGTATGCGGAAG
		R	CTTCCGCATACGCTTCGCCGGCAGCTCAGCATCT
	K138A	F	GCTGAGCTGCCGAAGGCGCGTATGCGGAAGTC
		R	GACTTCCGCATACGCGCCTTCGGCAGCTCAGC
	R139A	F	CTGAGCTGCCGAAGAAGGCTATGCGGAAGTCAAACC
		R	GGTTTGACTTCCGCATAGCCTTCTTCGGCAGCTCAG
	K138/R139A	F	GATGCTGAGCTGCCGAAGGCGGCTATGCGGAAGTCAAACCC
		R	GGGTTTGACTTCCGCATAGCCGCCTTCGGCAGCTCAGCATC
	R141A	F	CCGAAGAAGCGTATGGCGAAGTCAAACCCCGG
		R	CCGGGGTTTGACTTCGCCATACGCTTCTTCGG
	K142A	F	GAAGAAGCGTATGCGGGCGTCAAACCCCGGCTGG
		R	CCAGCCGGGGTTTGACGCCCGCATACGCTTCTTC
